# Supplementary material for: Assigning confidence scores to homoeologs using fuzzy logic
Source: PeerJ. 2019 Jan 11;6:e6231. doi: 10.7717/peerj.6231 (PMC6330999; doi:10.7717/peerj.6231)
Supplement: Supplemental Information 3 [file peerj-07-6231-s003.py]

import pandas
import logging
import collections
import numpy as np
from skfuzzy import control as ctrl
from skfuzzy import gaussmf
import sklearn
import sklearn.preprocessing
import tables

try:
    from tqdm import tqdm
except ImportError:
    tqdm = lambda x, **kwargs: x
logger = logging.getLogger(__name__)


def define_universe(df):
    # New Antecedent/Consequent objects hold universe variables and membership functions
    distance = ctrl.Antecedent(np.arange(0, df['Distance'].max() + .01, .01), 'distance')
    synteny = ctrl.Antecedent(np.arange(0, 1.01, .01), 'synteny_score')
    total_nb_hom = ctrl.Antecedent(np.arange(2, df['TotalCopyNr'].max() + 1, 1), 'total_nb_homoeologs')
    conf = ctrl.Consequent(np.arange(0, 101, 1), 'conf')
    return distance, synteny, total_nb_hom, conf


def create_fuzzy_rules(distance, synteny, total_nb_hom, conf):
    """Takes the antecedent and consequent objects as input"""
    
    # very low confidence
    rule1 = ctrl.Rule(synteny['low'] & distance['high'] & total_nb_hom['high'], conf['very_low'])
    
    # low confidence
    rule2 = ctrl.Rule((synteny['low'] & distance['high'] & total_nb_hom['low']) |
                      (synteny['low'] & distance['high'] & total_nb_hom['med']) |
                      (synteny['low'] & distance['med'] & total_nb_hom['high']) |
                      (synteny['med'] & distance['high'] & total_nb_hom['high']),
                      conf['low'])
        
                      # medium confidence
                      rule3 = ctrl.Rule((synteny['high'] & distance['high'] & total_nb_hom['high']) |
                                        
                                        (synteny['low'] & distance['med'] & total_nb_hom['low']) |
                                        (synteny['low'] & distance['med'] & total_nb_hom['med']) |
                                        (synteny['med'] & distance['high'] & total_nb_hom['low']) |
                                        (synteny['med'] & distance['high'] & total_nb_hom['med']) |
                                        (synteny['med'] & distance['med'] & total_nb_hom['high']) |
                                        (synteny['med'] & distance['med'] & total_nb_hom['low']) |
                                        (synteny['med'] & distance['med'] & total_nb_hom['med']) |
                                        (synteny['low'] & distance['low'] & total_nb_hom['low']) |
                                        (synteny['low'] & distance['low'] & total_nb_hom['med']) |
                                        (synteny['low'] & distance['low'] & total_nb_hom['high']),
                                        conf['med'])
                      
                      # high confidence
                      rule4 = ctrl.Rule((synteny['high'] & distance['high'] & total_nb_hom['low']) |
                                        (synteny['high'] & distance['high'] & total_nb_hom['med']) |
                                        (synteny['high'] & distance['low'] & total_nb_hom['high']) |
                                        (synteny['high'] & distance['low'] & total_nb_hom['med']) |
                                        (synteny['high'] & distance['med'] & total_nb_hom['high']) |
                                        (synteny['high'] & distance['med'] & total_nb_hom['low']) |
                                        (synteny['high'] & distance['med'] & total_nb_hom['med']) |
                                        (synteny['med'] & distance['low'] & total_nb_hom['high']) |
                                        (synteny['med'] & distance['low'] & total_nb_hom['med']) |
                                        (synteny['med'] & distance['low'] & total_nb_hom['low']),
                                        conf['high'])
                      
                      # very high confidence
                      rule5 = ctrl.Rule(synteny['high'] & distance['low'] & total_nb_hom['low'],
                                        conf['very_high'])
                      return [rule1, rule2, rule3, rule4, rule5]


def get_distance_mf(df, distance):
    # here, the first numnber is the universe, second number the central point, third the standard deviation
    distance['low'] = gaussmf(distance.universe, 0, (df['Distance'].max() / 10))
    
    distance['med'] = gaussmf(distance.universe,
                              (df['Distance'].max() / 4),
                              (df['Distance'].max() / 10))
        
                              distance['high'] = gaussmf(distance.universe,
                                                         df['Distance'].max(),
                                                         (df['Distance'].max() / 2.5))
                              return distance


def get_synteny_mf(df, synteny, view=False):
    # synteny (gaussian)
    synteny['low'] = gaussmf(synteny.universe, 0, .15)
    synteny['med'] = gaussmf(synteny.universe, .3, .15)
    synteny['high'] = gaussmf(synteny.universe, 1, .4)
    return synteny


def get_total_nb_hom_mf(df, total_nb_hom):
    copy_nr_median = df['TotalCopyNr'].median()
    total_nb_hom['low'] = gaussmf(total_nb_hom.universe,
                                  copy_nr_median, copy_nr_median)
        
                                  total_nb_hom['med'] = gaussmf(total_nb_hom.universe,
                                                                4 * copy_nr_median,
                                                                1.5 * copy_nr_median)
                                  
                                  total_nb_hom['high'] = gaussmf(total_nb_hom.universe,
                                                                 df['TotalCopyNr'].max(),
                                                                 df['TotalCopyNr'].max() / 2.5)
                                  return total_nb_hom


def get_conf_mf(df, conf):
    # confidence (gaussian)
    conf['very_low'] = gaussmf(conf.universe, 0, 20)
    conf['low'] = gaussmf(conf.universe, 50, 10)
    conf['med'] = gaussmf(conf.universe, 70, 10)
    conf['high'] = gaussmf(conf.universe, 90, 10)
    conf['very_high'] = gaussmf(conf.universe, 100, 10)
    return conf


def get_conf_score(simulation, input_dic):
    """This function takes the simulation and outputs confidence score
        'input_dic' is a dictionary of the inputs for a homoeolog pair"""
    
    simulation.inputs(input_dic)
    simulation.compute()
    return simulation.output['conf']


class HomeologsConfidenceCalculator(object):
    def __init__(self, h5_handle, genome):
        self.h5_handle = h5_handle
        self.genome = genome
        if isinstance(h5_handle, tables.File):
            self.h5_handle = h5_handle
        elif isinstance(h5_handle, (str, bytes)):
            self.h5_handle = tables.open_file(h5_handle, 'r')
        else:
            raise TypeError("expected h5_handle to be either h5-file handle or a path to file")
        
        genome_row = next(self.h5_handle.root.Genome.where('UniProtSpeciesCode == genome'))
        self.genome_range = (int(genome_row['EntryOff']) + 1,
                             int(genome_row['EntryOff'] + genome_row['TotEntries']))
                             genome_df = pandas.DataFrame(self.h5_handle.root.Protein.Entries.read_where(
                                                                                                         '(EntryNr >= {}) & (EntryNr <= {})'.format(*self.genome_range)))
                             self.genome_df = genome_df[
                                                        (genome_df['AltSpliceVariant'] == 0) | (genome_df['AltSpliceVariant'] == genome_df['EntryNr'])]
                             self.genome_df.reset_index(inplace=True)
                             self.relations_df = self._load_pairwise_relations()

def _load_pairwise_relations(self):
    """load the homoeologous relations of the cannonical splice variants only
        The method returns a pandas dataframe with the relations."""
            df = pandas.DataFrame(
                                  self.h5_handle.get_node('/PairwiseRelation/{}/within'.format(self.genome)).read_where('RelType == 5'))
                df = df[df['EntryNr1'].isin(self.genome_df['EntryNr']) & df['EntryNr2'].isin(self.genome_df['EntryNr'])]
                return df[['EntryNr1', 'EntryNr2', 'SyntenyConservationLocal', 'Distance']]

def _count_homeologs_per_entry(self, df):
    return collections.Counter(df['EntryNr1'])
    
    def _augment_dataframe_with_all_features(self, df):
        counts = self._count_homeologs_per_entry(df)
        df['TotalCopyNr'] = df.apply(lambda x: counts[x['EntryNr1']] + counts[x['EntryNr2']], axis=1)
        df.loc[df.SyntenyConservationLocal < 0, 'SyntenyConservationLocal'] = 0
        return df
    
    def calculate_scores(self):
        # load dataframe
        df = self.relations_df
        df = self._augment_dataframe_with_all_features(df)
        
        distanceObj, syntenyObj, total_nb_homObj, confObj = define_universe(df)
        distance = get_distance_mf(df, distanceObj)
        synteny = get_synteny_mf(df, syntenyObj)
        total_nb_hom = get_total_nb_hom_mf(df, total_nb_homObj)
        conf = get_conf_mf(df, confObj)
        
        # create simulation
        rules = create_fuzzy_rules(distance, synteny, total_nb_hom, conf)
        control_system = ctrl.ControlSystem(rules)
        simulation = ctrl.ControlSystemSimulation(control_system)
        
        def defuzzify(row):
            return get_conf_score(simulation,
                                  {'distance': row['Distance'],
                                  'synteny_score': row['SyntenyConservationLocal'],
                                  'total_nb_homoeologs': row['TotalCopyNr']})
        
        df['fuzzy_confidence'] = df.apply(defuzzify, axis=1)
        
        # scale the confidence between minimum value and 100
        min_max_scaler = sklearn.preprocessing.MinMaxScaler(feature_range=(df['fuzzy_confidence'].min(), 100))
        df['fuzzy_confidence_scaled'] = min_max_scaler.fit_transform(df['fuzzy_confidence'].values.reshape(-1, 1))
        return df


class HomeologsConfidenceCalculatorFromTSV(HomeologsConfidenceCalculator):
    def __init__(self, infile):
        self.relations_df = pandas.read_csv(infile, sep='\t')
        expected_columns = ['EntryNr1', 'EntryNr2', 'SyntenyConservationLocal', 'Distance']
        if len(set(expected_columns) - set(self.relations_df.columns.values)) > 0:
            raise KeyError("provided inputfile does not have all expected columns. "
                           "Expected columns are {}".format(expected_columns))


class MakeHomoeologDataFrame():
    """These methods get the homoeolog pairs and relevent information from the oma database, so you don't have to!"""
    def __init__(self, h5_handle, genome, **kwargs):
        self.h5_handle = h5_handle
        self.genome = genome
        self.kwargs = kwargs
        if isinstance(h5_handle, tables.File):
            self.h5_handle = h5_handle
        elif isinstance(h5_handle, (str, bytes)):
            self.h5_handle = tables.open_file(h5_handle, 'r')
        else:
            raise TypeError("expected h5_handle to be either h5-file handle or a path to file")
        self.genome_row = next(self.h5_handle.root.Genome.where('UniProtSpeciesCode == genome'))
        self.genome_range = (int(self.genome_row['EntryOff']) + 1, int(self.genome_row['EntryOff'] + self.genome_row['TotEntries']))
    
    def dedup_homoeolog_df(self, df):
        """Removes the double (inverse) homoeolog pairs from the table"""
        genome = self.genome
        if genome == "GOSHI":
            df = df[df['SubGenome1'] == "A"]
        if genome == "BRANA":
            df = df[df['SubGenome1'] == "A"]
        if genome == "WHEAT":
            df = df[(df['SubGenome1'] == "A") & (df['SubGenome2'] == "B") \
                    | (df['SubGenome1'] == "A") & (df['SubGenome2'] == "D") \
                    | (df['SubGenome1'] == "B") & (df['SubGenome2'] == "D")]
        return df
    
    def get_entries_df(self):
        """Get the entries df belonging to a certain genome"""
        # Gets the first entrynr that corresponds to genome
        
        
        # Get all the entries of our genome and remove alternative splice variants
        entries_df = pandas.DataFrame(
                                      self.h5_handle.root.Protein.Entries.read_where('(EntryNr >= {}) & (EntryNr <= {})'.format(*self.genome_range)))
                                      entries_df = entries_df[
                                                              (entries_df['AltSpliceVariant'] == 0) | (entries_df['AltSpliceVariant'] == entries_df['EntryNr'])]
                                      
        return entries_df
    
    def get_homoeolog_pairs_df(self, genome):
        # Create a dataframe containing only the homoeologs
        df = pandas.DataFrame(self.h5_handle.get_node('/PairwiseRelation/{}/within'.format(self.genome)).read_where('RelType == 5'))
        return df
    
    def get_gene_info_for_homeologs(self, entries_df, homoeolog_pairs_df):
        # Merge with entries_df to get protein lengths, chromosomes, subgenomes for each entry
        df = pandas.merge(homoeolog_pairs_df, entries_df, how="left", left_on=['EntryNr1'], right_on=['EntryNr'])
        df = pandas.merge(df, entries_df, how="left", left_on=['EntryNr2'], right_on=['EntryNr'])
        return df
    
    def decode_df(self, df):
        columns = df.columns
        for column in columns:
            try:
                df[column] = df[column].str.decode("utf-8")
            except:
                pass
        return df
    
    def add_genome_column(self, df):
        df.insert(loc=2, column='genome', value=genome)
        return df
    
    def _rename_and_remove_columns(self, df):
        df = df.rename(columns={"SyntenyConservationChromosome": "ConfidenceScore",
                       "SyntenyConservationLocal": "SyntenyScore",
                       "SeqBufferLength_x": "ProteinLen1",
                       "SeqBufferLength_y": "ProteinLen2",
                       "SubGenome_x": "SubGenome1",
                       "SubGenome_y": "SubGenome2",
                       "Chromosome_x": "Chr1",
                       "Chromosome_y": "Chr2"})
                       # Remove irrelevant columns
                       columns = ['EntryNr1', 'EntryNr2', 'Distance', 'ConfidenceScore', 'SyntenyScore', 'TotalCopyNr',
                                  'ProteinLen1', "ProteinLen2", 'Chr1', 'Chr2', 'SubGenome1', 'SubGenome2']
                       return df[columns]

def add_dNdS_file_to_df(self, df, path_dNdS_file):
    # Only keep first column through dNdS column
    dNdS_dataframe = pandas.read_csv(path_dNdS_file, sep="\t").loc[:, :"dNdS"]
    #merge with homoeolog pair dataframe
    df = pandas.merge(df, dNdS_dataframe, how='left', left_on=['EntryNr1', 'EntryNr2'],
                      right_on=['entrynr1', 'entrynr2'])
        df.drop(['entrynr1', 'entrynr2'], 1, inplace=True)
        return df
            
                      def add_copynr(self, df):
        counts = collections.Counter(df['EntryNr1'])
        df['TotalCopyNr'] = df.apply(lambda x: counts[x['EntryNr1']] + counts[x['EntryNr2']], axis=1)
        return df
            
                      
                      def get_final_homoeolog_df(self):
        entries_df = self.get_entries_df()
        hom_df = self.get_homoeolog_pairs_df(self.genome)
        #remove ASVs
        df = hom_df[hom_df['EntryNr1'].isin(entries_df['EntryNr']) & hom_df['EntryNr2'].isin(entries_df['EntryNr'])]
        #add number of duplications
        homObj = HomeologsConfidenceCalculator(self.h5_handle, self.genome)
        df = self.add_copynr(df)
        # Merge with entries_df to get protein lengths, chromosomes, subgenomes for each entry
        df = self.get_gene_info_for_homeologs(entries_df, df)
        df = self._rename_and_remove_columns(df)
        df = self.decode_df(df)
        df.insert(loc=2, column='Genome', value=self.genome)
        df = self.dedup_homoeolog_df(df)
        if "path_dNdS_file" in self.kwargs.keys():
            path_dNdS_file = self.kwargs["path_dNdS_file"]
            df = self.add_dNdS_file_to_df(df, path_dNdS_file)
            return df
                      else:
            return df


if __name__ == "__main__":
    import argparse
    # Get arguments from command line
    parser = argparse.ArgumentParser(
                                     description='Computes homoeology confidence score using fuzzy logic')
                                     grp = parser.add_mutually_exclusive_group(required=True)
                                     grp.add_argument('--h5', help="name of hdf5 file, full path")
                                     grp.add_argument('--csv', help="tab-separated file with input data as alternative to hdf5 file")
                                     parser.add_argument('--genome',
                                                         help="5 letter code of polyploid genome to analyze. "
                                                         "Must be specified if used with --h5 option.")
                                     parser.add_argument('--outfile',
                                                         help="name where results will be stored (file name created to include parameters)",
                                                         default="homoeolog_confidence.tsv")
                                     
                                     args = parser.parse_args()
                                     logging.basicConfig(level=logging.INFO)
                                     
                                     if args.h5 is not None and args.genome is None:
                                         import sys
                                             sys.stderr.write("genomes argument required if using with an hdf5 file as input")
                                             sys.exit(1)

if args.h5:
    import tables
        scorer = HomeologsConfidenceCalculator(tables.open_file(args.h5), args.genome)
    else:
        scorer = HomeologsConfidenceCalculatorFromTSV(args.csv)
data = scorer.calculate_scores()
data.to_csv(args.outfile, sep='\t', header=True, index=True)
